# Supplementary material for: Strengthening antimicrobial resistance surveillance systems: a scoping review
Source: BMC Infect Dis. 2023 Sep 11;23:593. doi: 10.1186/s12879-023-08585-2 (PMC10496311; doi:10.1186/s12879-023-08585-2)
Supplement: Supplementary file 2 — Supplementary Material 2 [file 12879_2023_8585_MOESM2_ESM.xlsx]

## Sheet: Data extraction - PD
Author	Year	Title	Study Design	Study Location	Data Collection	Population	Findings	Challenges	Successes
Acharya et al.	2021	Quality Assessment of an Antimicrobial Resistance Surveillance System in a Province of Nepal	Cross-sectional	Nepal	Structured Questionnaire	Human	The study assessed quality of AMR surveillance during the period of 2019-2020 at 9 surveillance sites throughout Province 3 of Nepal. A structured questionnaire was completed by 5 reporting and 4 non-reporting.The characteristics of completeness, consistency, timeliness, and barriers for non-reporting sites were examined.	Capacity: Inadequate trained data personnel and information technology infrastructure are needed to disseminate information. Case study wtih on-site mentoring could improve capacity Data infrastructure: Sites lacked completeness and consistency in reporting of AMR resistance. Main issue is the origin of the isolates. Guidelines needed and guidance with WHONET is a possible solution Stakeholder en…	N/A
Altorf-van der Kuil et al.	2017	National laboratory-based surveillance system for antimicrobial resistance: a successful tool to support the control of antimicrobial resistance in the Netherlands	Perspective	Netherlands	Records and Document Review	Human	The article provided an overview on the Dutch national AMR surveillance system that is based on routine data reporting from medical microbiological laboratories (MMLs).	Representativeness: Limited to phenotypic susceptibility tests. Greater representativeness could be done through merger with AMR surveillance system and existing data on infection, AMU, co-morbidity, mortality, and or genotypic data. This requires standardisation patient information in each system. Representativeness: Adequately distinguish between healthcare-associated infections and community a…	Data infrastructure: Stakeholders are developing an new electronic messaging standard Stakeholder engagement: Stakeholders are working together to develop an electronic messaging standard (NVMM, RIVM, and others. Representativeness: Participation of MMLs has contributed to the quality of national surveillance
Argimón et al.	2020	Integrating whole-genome sequencing within the National Antimicrobial Resistance Surveillance Program in the Philippines	Cross-sectional	The Philippines	Records and Document Review	Human	The article detailed the integration of Whole-genome sequencing (WGS) into it's national laboratory-based surveillance of AMR within the Philippines. The endeavour to integrate WGS facilitates greater contextualisation of AMR and supports ongoing local surveillance.	Capacity: Integration of additional data sources requires the procurement of necessary inventory. For WGS integration, there is a need for WGS reagents and equipment. Capacity: Requirement for additional bioinformaticians and staff retention. Data infrastructure: Requirement for actionable feedback to sentinel sites	Data infrastructure: Integration of genomic sequencing into current national AMR surveillance system. Stakeholder engagement: ARSRL coordinated standardization of antibiotic testing across ARSP sentinel sites
Ashley et al.	2018	An inventory of supranational antimicrobial resistance surveillance networks involving low- and middle-income countries since 2000	Review	Global (LMIC)	Systematic Search	Human	A systematic search was conducted to summarise supranational surveillance networks for drug-resistant infections operating in low-middle income countries since 2000s and discusses the impacts and challenges. Seventy-two Supranational AMR suveillance networks were identified in the search where 26 were governmental, 24 were academic, and 22 are pharmaceutical initiated. Funding for sources were va…	Capacity: Laboratory infrastucture and training is required in LMICs. Reporting is delayed as a result. Trouble in reporting Stakeholder engagement: East Africa Region (netSPEAR) identified engaging government as a difficulty, poor performance of reporting sites despite training, and funding. Poor stakeholder engagement/difficulty in engaging. Representativeness: Low coverage (particularly in sub…	Representativeness: Article detailed a successful AMR surveillance network should generate up to date, comparable and represnative data on pathogens of concern (In high income countries [HIC]). Stakeholder engagement: Identification of supranational European surveillance system Capacity: Identification of Red Latin-Americana de Vigilancia de laResistencia a los Antimicrobianos (ReLAVRA) EQA schem…
Ashley et al.	2018	Harnessing alternative sources of antimicrobial resistance data to support surveillance in low-resource settings	Perspective	Global (LMIC)	Opinion	Human	The article explores the utilisation of alternative data sources as an alternative solution for the improve routine surveillance capacity in LMICs. The article identifies the barriers associated with utilising alternative data sources and details the implications of including these sources. Data repositories identified are Pharmaceutical companies, academia, and private laboratories.	Representativeness: Data collection is limited in LMICs. Data Infrastructure: Data is often held in silos with highly restricted access. In academia, results must be published; patient-level data may not be released or delayed for several years from point of collection. Pharmaceutical companies have legislative barriers before releasing data. Data collection and aggregation needs to be harmonised.	Representativeness: Incentivizng access to data from academia and pharmaceutical companies is a bottom up approach to increase representativeness of AMR surveillance data. Data infrastructure: Standardisation of methodologies such as WHONET, WWARN, WHO/IUATLD). Sharing of data repositories Sustainability: Investrment in innovation for AMR surveillance is needed. Funds such as the Wellcome fund, F…
Bala et al.	2010	Experience with an external quality assurance scheme for antimicrobial susceptibility testing of Neisseria gonorrhoeae in India, 2001–2007	Cross-Sectional	India	Records and Document Review	Human	The surveillance of Neisseria gonorrhoeae data in India from 2001 - 2007 was validated using external quality assurance shemes (EQAS). Overall, aggregated error rates decreased from 33% (123 tests) in 2001 to 4.4% (180 tests) in 2007. Improvements in individual laboratory performance was reported. Reference centre and network laboratory collaboration produced marked improvements in test performan…	Representativeness: Testing and collection standards associated with reference laboratories	Stakeholder engagement: Collaboration of reference centre (WHO collaborating centre)and network laboratories (SEAR regional reference laboratory) with Indian GASP coordinating laboratory facilitated improved testing standards.
Bennani et al.	2021	Characterisation and mapping of the surveillance system for antimicrobial resistance and antimicrobial use in the United Kingdom	Review	United Kingdom	Records and Document Review	Human	The article characterised and mapped the surveillance systems for AMR and AMU within the UK. The article identified the data collection systems that exist for AMR and AMU via a literature review. Opportunities for further integration were identified in the areas of data harmonisation across sectors and the publication of joint surveillance reports.	Data infrastructure: The review highlighted variations between surveillance systems for AMR and AMU within the UK. Further improvements can be made to integration of environmental health sector Representativeness: Animal antibiotic consumption is measured based on sales data (estimates) and do not allow for detailed analyses. Human health is voluntary reporting by hospital microbiology laboratori…	Stakeholder engagement: ResAlert contingency plan is a UK wide plan initiated in 2015 and coordinated by VMD in collaboration with governmental agencies in human and animal health. Depending on the hazard identified, the relevant authority will be notified. DARC group coordinates activities with representatives from science and policy. Political priorities mentioned Data infrastructure: UK OH rep…
Burns et al.	2018	Developing an evidence-based approach for antimicrobial resistance reporting for British Columbia diagnostic animal health laboratory data	Review	Canada	Stakeholder Interview Records and Document Review	Animal	The article detailed the development of an evidence-based approach for antimicrobial resistance for reporting diagnostic animal health laboratory data. This had been done as diagnostic animal health data generated by the respective laboratories are underutilized when reporting AMR within Canada. The plan was generated with data assessment, review of practices in other jurisdictions, and expert in…	Capacity: Veterinary Pathologies and Veterinarians in private practice were less familiar with AMR reports and none regularly reviewed AMR reports. This is contrasted by public health veterinarians who were able to name sources of AMR data. Techanical challenges from obtaining data from LIMS Representativeness: Data should contain appropriate context to allow users to understand AMR in laboratory…	Data infrastructure: Example of CAHSN provided and allowed for anonymized data (without need of post-retrieval anonymization).
Collineau et al.	2019	Integrating Whole-Genome Sequencing Data Into Quantitative Risk Assessment of Foodborne Antimicrobial Resistance: A Review of Opportunities and Challenges	Review	Global	Records and Document Review	Human	The review has discussed the concept of integrating whole-genome sequencing (WGS) into quantitative risk assessment of foodborne AMR. The opportunity to include further data sources to improve AMR surveillance is the key thematic focus. Overall findings discussed opportunities and challenges in including additional data sources.	Capacity: For WGS to be integrated within the AMR surveillance system there is a need for effective knowledge translation between bioinformaticians and risk assessors. Bioinformaticians have a limited understanding of the type of information needed for modelling and risk assessors have poor comprehension of how WGS data is analysed. (Assessors and epidemiologist need to be better tained in next g…	Data infrastructure: Initiatives such as Global Microbial Identifier and PulseNet International are early endeavours towards harmonization and standardization of WGS techniques. Stakeholder engagement: Epidemiology Ontology (GenEpiO) consortium seeks a global standard for the metadata associated with WGS data including laboratory, clinical, and epidemiological data fields.
Chandrasekera et al.	2015	The State of Antimicrobial Resistance Surveillance in the Military Health System: A Review of Improvements Made in the Last 10 Years and Remaining Surveillance Gaps	Review	United States	Records and Document Review	Human	The review article analyses the responses made with respect to the concerns of inadequacy with the United States military AMR. The system allowed for comparison of data across sites, investigation of trends, and further understanding of resistance mechanisms. Activities were proposed in the military health system to address concerns. Overall, initiatives such as AMR monitoring and research progra…	Stakeholder engagement: Participation in programs is a major limitation. Policy and mandates for participation in AMR surveillance programs and education amongst infection prevention and control teams to increase awareness will improve participation. Data infrastructure: Data retrieveal of AST results are needed in a timely fashion to select appropriate treatment for an infection. Standardisation…	Data infrastructure: Nationally recognised standard for testing in the Clinical and Laboratory Standards Institute (CLSI) has been adopted throughout military facilities to increase comparability of data. Data infrastructure: Centralised laboratory services (ARMoR program) also allows for standardization of resistant bacteria collection within the health system. Stakeholder enegagment: Implementa…
Chandy et al.	2013	Patterns of antibiotic use in the community and challenges of antibiotic surveillance in a lower-middle-income country setting: a repeated cross-sectional study in Vellore, south India	Cross-sectional	India	Records and Document Review	Human	South Indian antibiotic usage patterns were identified using an already established surveillance system. Patients attending 30 health facilities were observed until 30 antibiotic encounters were attained in each. Overall, 52,788 patients and 21,600 antibiotic encunters were recorded. Fluoroquinolones and penicillins were widely used as identified through evaluation of data. The identified challen…	Stakeholder engagement: GP's and pharmacists within the program had hesitancy in participating. Difficulty was highlighted in gathering permission from both pharmacies (tax audits) and general practices. Multi-disciplinary team approach was needed. This is often difficult to assemble than a single person team. Data infrastructure: Prescriptions that were not digital (hand written) could have been…	N/A
Deckert et al	2010	Canadian integrated program for antimicrobial resistance surveillance (CIPARS) farm program: Results from finisher pig surveillance	Cross-sectional	Canada	Records and Document Review	Animal	The Canadian Integrated Program for Antimicrobial Resistance Surveillance (CIPARS) Farm Program was implemented to monitor AMR and AMU in swine herds within Quebec, Ontario, Manitoba, Saskatchewan and Alberta. The program allowed for interpretation of AMR trends. Over 3 years, AMR levels remained consistent. The general AMU surveillance system also highlighted potential challenges with potential …	Representativeness: No mandatory reporting of national sales by pharmaceutical companies. CIPARS considers AMU surveillance does not include data from non-member companies, generic antimicrobial manufacturers or direct importation of antimicrobials by producers. Representativeness: Data is limited and impacts the interpretation of AMR data for isolates. Due to limited isolates available for AST, …	N/A
Ferguson et al.	2020	Quality microbiological diagnostics and antimicrobial susceptibility testing, an essential component of antimicrobial resistance surveillance and control efforts in Pacific island nations	Field Study	Solomon Islands and Papua New Guinea	Records and Document Review	Human	The study has understood quality microbiological diagnostics in antimicrobial susceptibility testing is an essential component of antimicrobial surveillance. The study examines the lessons learnt from the pilot laboratory development programmes based in the Solomon Islands and Papua New Guinea and discusses data generated in Papua New Guinea. The programmes aimed at developing laboratory capacity…	Capacity: Challenges were found in electricity supply and inadequate laboratory apparatus (machines, blood, agar media to grow bacteria). Regular visits and teleconference support is needed to train technical capacity of scientific staff. Development of a central laboratory to culture pathogens and perform quality-controlled AST is needed on islands. Contamination of species were present. Stakeho…	Capacity: Logistic issues have been addressed to increase the ordering and supply of consumbles necessary for surveillance function. Training of clinicians was also administered. Mentorship of clinicians and laboratory staff Stakeholder engagement: Collaboration with scienttific staff to develop a standard operating procedure for surveillance
Fluit et al.	2006	Priorities for antibiotic resistance surveillance in Europe	Review	Europe	Records and Document Review	Human and Animal	With antibiotic resistance becoming an increasing global problem, surveillance is needed to monitor resistance development. The study has reviewed the priorities within European surveillance studies. The review has identified heterogenous methodologies throughout the surveillance studies. Two studies that could serve as tailored programmes (European Antimicrobial Resistance Surveillance System [E…	Representativeness: Surveillance systems are heterogenous in foci on local, national, or international data. Some monitor one bacteria species or infection (small scale), and some are larger scale efforts. Funding is also different (industry vs non-profit organisation). Coverage is also different (i.e. No inclusion of veterinary, nursing homes, or environmental inclusion). Representativeness: Bia…	Representativeness: The study identified Alexander Project and SENTRY Antimicrobial Surveillance Programme as systems that have overcome these limitations through inclusion of multiple species and representing AMR within multiple sectors. Capacity: HARMONY, GENE, CAMPYNET, PULSENET are projects which are implemented of standardised and exchangeable typing methods to monitor clonal expansion. Repr…
Frost et al.	2021	Status, challenges and gaps in antimicrobial resistance surveillance around the world	Review	Global	Records and Document Review	Human	The article discusses the status, challenges and current gaps in global AMR surveillance. Within the discussion, the article identifies measurements of AMR/AMU as well as existing data platforms and repositories. Furthermore, future opportunities and challenges with existing surveillance efforts have also been discussed.	Data infrastructure: Data is often paper based which makes data collection and aggregation challenging. Electronic laboratory management system data is often not linked to are not linked with hospital or pharmacy information systems. (Cannot determine drivers of AMR as clinical profiles and AMU are not recorded). AMR and AMU are not reported at the same geospatial level (subnational/community spe…	Stakeholder engagement: A robust surveillance system requires close coordination between stakeholders, standardised methodologies, and capacity building towards the One Health approach and strong political will. Sustainability: Fleming Fund of 265 million pounds supported by UK department of Health is built on a one health approach and provides funding at institutional, national and regional leve…
Gandra et al.	2020	Antimicrobial Resistance Surveillance in Low- and Middle- Income Countries: Progress and Challenges in Eight South Asian and Southeast Asian Countries	Review	Asia	Records and Document Review	Human	The review details the AMR surveillance systems within LMIC countries in South and Southeast Asia. Initial data generated by surveillance networks in LMICs suggest the high prevalence of resistance. Analysis of systems exhibits several shortcomings in overall systems. This inacludes lack of representativeness, standardisation of laboratory practices, and underutilisation of microbiology services.…	Capacity: Clinical microbiology laboratory capacity at the national scale is limited within the 8 countries. Cambodia, Laos, and Nepal do not have accreditation of clinical laboratories to international standards. Diagnostic microbiology services is limited. Susceptibility testing capacity differs (not standardised). Poor quality diagnostic testing.There is a deficiencies such as training and lac…	Capacity: Thailand which has a comprehensive public laboratory network with good capacity (1,000 laboratories). Enrolling in GLASS could improve surveillance and laboratory guidance and support quality assurance. Improving IT support and human resource allocation for manual data entry is required to capture data. Stakeholder engagement: Private sector is a significant contributor to health care d…
Hannon et al.	2020	Feedlot Cattle Antimicrobial Use Surveillance Network: A Canadian Journey	Conceptual Analysis	Canada	Records and Document Review	Animal	AMU in food producing animals is being increasingly scrutinized as a driver of AMR. The article discusses the lessons learned from past work in constructing the Canadian fed-cattle antimicrobial surveillance program initiated in 2019. Design, data and reporting recommendations were identified stipulated.	Data infrastructure: The 5 key veterinary management groups use different data collection and management softwares that are not standardised. Surveillance systems must coordinate all moving parts in the system. Feed data is difficult to integrate into the system. Feed-related computer systems are not designed to use data including AMU data and must be compiled using various indirect sources. No c…	Policy: Health Canda changed the Food and Drug Regulations. Since 2018, mandatory reporting on antimicrobial drug distribution for animal use is required. Regulation prevents importation of MIA's for own-use and bans metaphylatic use. Stakeholder engagement: Consultation with CIPARS representatives, beef industry, and veterinary management groups for initial discussions (2016). In 2018, draft fra…
Hazim et al.	2018	Establishment of a Sentinel Laboratory-Based Antimicrobial Resistance Surveillance Network in Ethiopia	Review	Ethiopia	Records and Document Review	Human	The article details the AMR surveillance initiative first systematic effort to prospectively collect, analyse and report national-level microbiology. The surveillance system was launched 2017 at 4 sentinel sites across the country. Baseline readiness was assessed to identify potential challenges to implementation. Readiness assessments were used to identify current challenges.	Capacity: Limitations on trained laboratory staff and experience in biology. Limited access to reagents and essential microbiology supplies. Data infrastructure: Lack of quality assurance and standardised procedures. Inefficient data management and reporting. Sites collected data in a different manner with no consistent methodology. Initial implementation of WHONET software for surveillance due t…	Stakeholder engagement: AMR surveillance working group developed in 2016 in the Ethiopian Public Health Institute (EPHI) with support from Food Medicine and Health Care Adminstration and Control Authority of Ethiopia (FMHACA). Technical assistance and coordination were provided with CDC. Early engagement with clinicians at the sentinel sites resulted in continued engagement. Sucessful improvement…
Hedman, Vasco and Zhang	2020	A review of Antimicrobial Resistance in Poultry Farming within Low-Resource Settings	Review	Global (LMIC)	Records and Document Review	Animal	The article reviews AMR in the poultry farming within low-resource settings. The article identifies the mechanisms of spread and evolution, context for AMU in poultry production, and identifies barriers to stewardship in poultry farming.	Capacity: Stewardship is influenced by surveillance. Surveillance has been identified by the lack of resources and political commitment in AMS agendas. Middle income countries struggle due to inadequate political support. LMIC lack personnel and resources to monitor AMU. Projects are dependent on collaboration with researchers from HICs. Data infrastructure: AMU data is highly variability due to …	N/A
Ibrahim et al.	2018	Antimicrobial resistance surveillance in Ethiopia: Implementation experiences and lessons learned	Field Study	Ethiopia	Records and Document Review	Human	The article details the implementation experience of integrating a laboratory-based AMR surveillance system in Ethiopia. The surveillance system is comprised of building a network of through linking national reference laboratory with surveillance sentinel sites. Rollout of the surveillance system was conducted in 3 phases.	Data infrastructure: Integration of electronic data capture into work and laboratory processes due to the absence of electronic laboratory information management systems. Capacity: Personnel and staff are not accustomed to inputting electronic data of AMR.	Capacity: Capacity was built through on-site mentorship at surveillance sites with the provision of necessary supplies. Focal persons from EPHI helps identify problems and supply needs and implementing corrective action on laboratory practices. Procurement of quality microbiology supplies has been supplied by ASM. Stakeholder enagement: National reference laboratory coordinates and oversees all s…
Iskandar et al.	2021	Surveillance of antimicrobial resistance in low- and middle-income countries: a scattered picture	Review	Global (LMIC)	Records and Document Review	Human	Comprehensive population-based surveillance of AMR in low and middle income countries is severely limited. The article identifies the challenges to be weak laboratory acapcity, poor health systems governance, lack of information systems, and limited resources. This is compounded by political and social dilemmas. Data generated is also fragmented and lack representativeness. These determinants lim…	Capacity: Basic requirements for laboratory requirements are not met in LMIC. Issues with quality of water, electricity, light sources, climate control, ventilation, biosafety, internert and microbiology supplies are limited. These affect AST testing. Questionable quality assurance is also present. Lack of dedicated and trained staff is also another issue identified. Microbiologists and healthcar…	Policy: Must be enforced to help build laboratory capacity. In the form of strict national rules and regulations. India case study "National Policy" set up multiple AMR programs Sustainability: Assessment of sustainbility demonstrated in Ghana with preassessment of feasibility and affordibility. Capacity: Laboratory standardisation of operating procedures. Periodic EQA visits as embedded in natio…
Kakooza et al.	2021	Implementation of a standardised and quality- assured enhanced gonococcal antimicrobial surveillance programme in accordance with WHO protocols in Kampala, Uganda	Review	Uganda	Records and Document Review	Human	As part of AMR surveillance efforts, an enhanced gonococcal antimicrobial surveillance program was developed in Kampala Uganda with the aims of standardising protocols. Epidemiological trends were then reported. Overall, the establishment of Kampala EGASP demonstrated implementing WHO EGASP protocol in a resource limited setting.	Data infrastructure: Standardisation of data collection and collation.	Stakeholder engagement: Agreement signed between National STI Control Program-Ministry of Health (MoH) and the Infectious Diseases Institute (IDI), Makerere University College of Health Sciences to commence implementation of NG AMR Surveillance. Further collaboration with WHO and academic partners was present to implement WHO EGASP. Data infrastructure: Use of WHONET system for data collection, c…
Kariuki et al.	2018	Antimicrobial resistance surveillance in Africa: Successes, gaps and a roadmap for the future	Editorial	Africa	Records and Document Review	Human	The WHO GLASS report suggests that there is an absence of African countries that have implemented an effective AMR surveillance system. The editorial outlines the success, current gaps and a roadmap for the future of AMR surveillance in Africa through a speciall call for papers.	Capacity: Inadequate resources and weak supply chains for microbiology laboratory procedures. Inadequate training of personnel and technical staff. Poor or lack of commitment by facility management to embrace AMR as a healthcare issue. Quality assurance needs to be ensured using internationally recognised standards which are supported by WHO and other partners.	Sustainability: AMR programmes must be sustainable via budget commitments made by national governments. Data must be impactful to healthcare delivery, food security, and sustenance of a health environment. Donor funds in Ethiopia and Ghana have been leveraged to support local planning and initatives.
Kaur et al.	2019	Developing a hybrid antimicrobial resistance surveillance system in India: Needs & challenges	Conceptual Analysis	India	Concept	Human	The article proposes the emphasises the importance of informatics as an important tool for collection, management, and analysis of AMR susceptibility testing. The article categorises the function of informatics to be collectors and integrators. Here, the article proposes a hybrid AMR surveillance tool that captures standardised data from small laboratories and integrates data from multiple source…	Data infrastructure: Limitations of installation and data entry from platforms and inadequate data validation. For integrators, there are barriers of inadequate data validation, limited client-server architecture and restricted ability to enforce uniform standards for data collection and analysis.	Data infrastructure: An AMR surveillance system with an hybrid structure with collectors and integrators allows for the desirable qualities of both to be combined. This was the basis of the i-AMRSS tool.
Léger et al.	2011	The Canadian Integrated Program for Antimicrobial Resistance Surveillance: An approach to building collaboration for a voluntary farm surveillance framework	Conceptual Analysis	Canada	Concept	Animal	The article outlines a collaborative framework for the development of CIPARS farm programme (a volunteer sentinel swine AMR surveillance program). The article details the success of the national farm-based surveillance program for AMU and AMR. This includes extensive consultation and transparency with stakeholders.	Representativeness: No legislated mechanism in Canada that facilitates the collection of AMU surveillance data from pharmaceutical industry, feed, farm supply retailers, veterinarians or producers. (Volunteer nature). Situations where compensation were appropriate are limited. Data infrastructure: Reported poor questionnaire compliance and data quality. Improvements were made during implementatio…	Representativeness: To increase data representativeness, payment for data release to stakeholders was effective. It is limited however. Stakeholder engagement: Extensive consultation and trasparency given to stakeholders. Includes provincial ministries of agriculture and food, producer members and veterinarians.
Lim et al.	2021	Surveillance strategies using routine microbiology for antimicrobial resistance in low- and middle-income countries	Narrative Review	Global (LMIC)	Narrative Review	Human	The narrative review focuses on routine microbiology surveillance strategies in low and middle income countries. From the review, areas identified to need support were identified. Themes identified were data collection, sampling, data processing and identification of AMR cases. Overall findings suggested in LMIC settings, case-based surveillance is a pragmatic approach to implementing and sustain…	Representativeness: Representativeness of data for target population. Problem may be systematically underused and selectively delayed. Cases in LMIC are selected based on physician's subjective judgement and practices can vary between facilities (also affordability) Capacity: Weak laboratory infrastructure, weak supply chains lead to stockouts in systems and affect consistency and vailiability, q…	Data infrastructure: Standardisation using WHONET and AMASS to support local sentinel sites. Quality assurance and control are needed to ensure accurate identification of pathogens and AST profiles (schemes and accreditation programmes are unaffordable for laboratories in LMIC). Training and support is needed to ensure quality performance and methods for bacterial identification. Capacity: Incent…
Mader et al.	2021	OASIS evaluation of the French surveillance network for antimicrobial resistance in diseased animals (RESAPATH): success factors underpinning a well-performing voluntary system	Article	France	Records and Document Review	Animal	The article evaluates the french surveillance network for AMR in diseased animals (RESAPATH) and identifies the factors that underpinned its success as a voluntary system. The french surveillance network (RESAPATH) was evaluated using Outil d’Analyse des Systèmes d’Information en Santé (OASIS) assessment tool. Key performance factors included inclusive central institutional organisation, strong c…	Data infrastructure: Sampling bias needs to be addressed (i.e. veterinarians sample animals in specific contexts [after treatment failure]). Interchange between field laboratories and ANSES (central laboratory) is needed. Capacity: Needs for fixed-date training sessions for staff of member laboratories. Training for video techniques according to RESAPATH website. Representativeness: Central organ…	Stakeholder engagement: Success was identified with strong central institutational organisation and inclusion of relevant actors in the animal sector. Provision of free technical support to laboratories. Strong internal and external communication with end-users of surveillance data Capacity: Strong capacity in epidemiology and microbiological testing capacity. Continuous efforts to assess its per…
Mader et al.	2021	Building the European Antimicrobial Resistance Surveillance network in veterinary medicine (EARS-Vet)	Perspective	Europe	Perspective	Animal	The perspective outlines the expected benefits of EARS-Vet and the objective of animal surveillance in Europe through a one health approach. The perspective has identified there is a gap in representativeness of AMR data with the majority of data being centred within the human sector. Current gaps in animal AMR surveillance were identified, expected benefits and objectives for EARS-Vet were outli…	Data infrastructure: Data is fragmented in national level surveillance systems. They do not monitor the same animal species, bacterial species and antimicrobials. AST methodologies and interpretative criteria are different. Representativeness: Some countries do not have a surveillance system for animals.	Data infrastructure: Common standards (microbiological and epidemiological standards for animal AMR surveillance). Stakeholder engagement: Common framework established in the scope, AST standards, metadata, data governance, frequency of data reporting, management of data, required procedures, and data analysis and communication are to be established. Bottom up approach where AST standards would b…
Malania et al.	2020	Setting up laboratory-based antimicrobial resistance surveillance in low- and middle-income countries: lessons learned from Georgia	Article	Georgia	Records and Document Review	Human	The review article focuses on the construction, implementation, and expansion of a functional AMR system within Georgia. In implementing the surveillance system, four pillars were captured. This includes, governmental support, laboratory capacity and quality management, materials and supplies, and sample collection, data management and analysis, and reporting.	Sustainability: AMR surveillance depends on internal funding. Microbiological diagnostics through CAESAR showed that sustainable funding was needed to keep up activities after programme. Implementing AMR surveillance in South Asia/South-East Asian countries (8 countries) depends on government funding and sustained support from policy makers. Stakeholder engagement: Engagement of national referenc…	Sustainability: Microbiolgoical diagnostics funded through CAESAR project (external). Government subsidize National Reference Laboratory for AMR surveillance activities (confirmatory testing covering expenses) Policy: Governmental support through WHO resolution (WHA68.7). Decrees adopted since 2015 to support AMR surveillance through accountability and regulation in laboratories and monitoring of…
Malla et al.	2014	The challenges and successes of implementing a sustainable antimicrobial resistance surveillance programme in Nepal	Review	Nepal	Records and Document Review	Human	The article outlines the challenges and success of implementing a sustainable AMR surveillance programme in Nepal. The AMR surveillance program was created in partnership with the Ministry of Health and International Centre for Diarrhoeal Disease Research (ICDDR). From 2004 to 2012, the programme was intergrated and maintained as a cor eactivity of the National Public Health Laboratory. To do so,…	Capacity: Pharmaceutical manufacturing and importation is poorly regulated. Antimicrobials are available without perscriptions. Suboptimal AMU is common. Antimicrobials are not stored correctly. Limited laboratory capacity for bacterial culture and AMR testing (only at some regional hospitals). Sustainability: Low-income country with resource limitations.	Stakeholder engagement: ICDDR partnership help builds capacity. Programme team is established for stakeholders (MOH and Key organisations USAID, USCDC). Consensus workshops and annual meetings were organised with 1999 to 2004 to standardised operating procedures for isolation, identification and AMR testing, documentation, and communication protocols. Data infrastructure: Standardisation of opera…
Mitchell et al.	2020	The challenges of investigating antimicrobial resistance in Vietnam - What benefits does a One Health approach offer the animal and human health sectors?	Article	Vietnam	Interview	Human and Animal	The article utilises a qualitative approach to understand the perspectives of informants in the human and human health sectors in integrating a One Health approach to surveillance in the Thai Nguyen Province. Fifteen semi-structured interviews with 11 participants from animal and health sectors were included. Eight themes emerged from interviews. This includes, communication and multi-sectorial c…	Stakeholder engagement: Mentioned there was a lack of intersectoral communication regarding AMR surveillance. Lack of respect was identified as Veterinary Health department is not taken care of seriously. No sharing of information. Personal relations are also problematic with locals and officials having difficulty working together with no past relations. Capacity: Diagnostic capacity is varied. T…	Stakeholder engagement: Partnership with international collaborators and regional networks to establish national reference laboratories for AMR surveillance. (Ministry of Agriculture and Rural Development acknowledge that management and regulations with antibiotic use in food production is inadequate) Data intrastructure:Collaboration between laboratories has been established with particular emph…
Monnet	2000	Toward multinational antimicrobial resistance surveillance systems in Europe	Review	Europe	Records and Document Review	Human	The review describes the current sources of multicentric antimicrobial susceptibility data and identifies challenges in implementing epidemiological antimicrobial surveillance systems. The review also finally presents requirements for such systems to be implemented.	Data infrastructure: Lack of standardization of the method used and the antimicrobials tested. Different frequency and distribution of sampling among countries due to physicians habits and patient recruitment. Absence of consensus regarding minimum set of data to be collected. Meta-data is difficult without special agreement in certain countries. Some systems focus on isolates and some look at in…	Data infrastructure: WHONET or other LIS systems can easily standardise the commerical susceptibility testing. Microbiology laboratories should use standardized methods , internal quality control procedures and participate in external quality control programmes. Stakeholder engagement: Surveillance should have clear objectives. The systems should use existing electronic databases in clinical micr…
Mugerwa et al.	2021	Antimicrobial resistance situational analysis 2019–2020: Design and performance for human health surveillance in Uganda	Review	Uganda	Records and Document Review	Human	The article reviews the efforts and progress in developing and implementing a human health AMR surveillance system in Uganda. The output of the review is to determine its performance and use data obtained to explain observed trends.	Capacity: 33% culture recovery rate. This is lower than the isolates per site annually. Reflects inefficiencies in quality assurance in the diagnostic laboratories.	Stakeholder engagement: Embraces One Health approach designed by the Uganda National AMR Committee and AMR technical working groups as defined by NAP. Establishment of national coordination centres for in-country AMR activities which are regional or sub--regional anchors of surveillance systems. (Sentinel surveillance sites). Representativeness: Harmonization of Standardisated operation procedure…
Nabadda et al.	2021	Implementation of the World Health Organization Global Antimicrobial Resistance Surveillance System in Uganda, 2015-2020: Mixed-Methods Study Using National Surveillance Data	Cross-sectional	Uganda	Records and Document Review	Human	The article described the national surveillance program in Uganda that was developed to monitor, collect, analyse and interpret AMR data. Results were reported using standard methods at both surveillance sites and reference laboratory. Success in progress was achieved through guidance given by GLASS, national coordinating center for AMR, WHONET and training for laboratory staff. Thhe success of e…	Data infrastructure: Early efforts against AMR identified critical gap in routine surveillance system with limited data	Data infrastructure: Enrollment into GLASS program to acquire WHONET software. WHONET standardised data management. Testing was done through standardised microbiology protocols. Stakeholder enagagement: National Coordinating Centre at MoH oversees AMR surveillance in human health (collecting and aggregating data). The NCC works with AMR Sub-Committee of the One Health approach and established a g…
Opintan et al.	2015	Laboratory-based nationwide surveillance of antimicrobial resistance in Ghana	Article	Ghana	Records and Document Review	Human	AMR data in Ghana is limited and monitoring AMR prevalence is non-existent. The article detailed the construction of a laboratory-based surveillance system. 24 laboratories participated in the training and 1,598 data sets were included in the final analysis.	Capacity: Some laboratories did not submit any data during the surveillance period. Breakdown of culture facilities, clinicians not making request for culture, and internal managerial issues. Capacity and infrastructure for bacterial culture and susceptibility across Ghana needs improvement. Representativeness: 2/3 of the data was from the Southern part, with less than one-tenth from northern sec…	Stakeholder engagement: Study laboratories selected on recommendation by AMR working Group, Ghana. A 3 day residental workshop was organised to harmonize susceptibility testing protocols. Logistics were also addressed. Capacity: Training workshop with technologists from 24 laboratories in 2 workshops using CLSI standards in harmonizing techniques. Data infrastructure: WHONET database was used wit…
Perovic and Schultsz	2016	Stepwise approach for implementation of antimicrobial resistance surveillance in Africa	Editorial	Africa	Editorial	Human	The objective of this editorial is to provide a stepwise approach towards implementing a laboratory-based surveillance in African countries. The framework identified responsibilities for stakeholders and setting timelines for sustainable implementation. Key concerns that were addressed by the framework were sampling strategies, human resources, procurement and maintenance for AMR testing at facil…	Capacity: Lack of laboratory resources. Water, electricity, and laboratory infrastructure. Representativeness: Laboratory-based surveillance often biased due to potential barriers and selection process for submitting clinical specimens for testing (skew for higher prevalence of AMR). Veterinarians should be involved in the process of developing surveillance systems.	Stakeholder engagement: Collaboration with human and animal experts would allow for One Health approach. Government commitment is needed to support AMR surveillance programme. This includes dedicated policies and plans for AMR control at government level (implementation plans and budgets). Development of national AMR surveillance implementation plan could be used as an advocacy tool for governmen…
Queenan, Häsler, and Rushton	2016	A One Health approach to antimicrobial resistance surveillance: is there a business case for it?	Review	Global	Records and Document Review	Human	The article reviews the benefits of implementing a surveillance system. A successful surveillance system and the components necessary are outlined within the review. Challenges of surveillance systems were also outlined. The main findings were the business case in taking a One Health approach to AMR surveillance.	Data infrastructure: Data collected in various categorise require integrated analysis in the One Health approach, facilitated by teams across sectors. EARS-Net advises standardisation using EUCAST, but only 64% of participating laboratories do so. Capacity: One Health needs intersectoral knowledge and understanding between sectoral experts. Only 30% (5 international and 22 national networks respo…	Stakeholder engagement: Centralised programme is required to set standards for data collection and improve communication and networking between disciplines and sectors (through shared meeting, discussions and report editing). Centralised leadership and budgetting will be responsible for supporting and enabling peripheral capacity and compliance. Tiered approach to integration may assist in buildi…
Rattanaumpawan et al.	2018	Systematic review of electronic surveillance of infectious diseases with emphasis on antimicrobial resistance surveillance in resource- limited settings	Article	Global (LMIC)	Records and Document Review	Human	The article systematically reviews electronic surveillance of infectious diseases in low and middle income countries. A total of 110 studies were included from a comprehensive search of literature. Literature suggested electronic surveillance systrems resulted in shorter times to detect targeted infectious disease and improved data collection. Lack of resources was suggested as a major limitation…	Capacity: Lack of resources in areas where an effective, rapid surveillance syustem is most needed. Electronic data bases require high investment in hardware (computers, mobile phones, other electronic devices), sophisticated software and trained personnel.	Data infrastructure: WHONET is an open-access software to be used as it is open source and mitigate costs. Electronic system provides better quality data, including accuracy and better data completeness.
Rempel, Pitout, and Laupland	2011	Antimicrobial resistance surveillance systems: Are potential biases taken into account?	Article	Global	Records and Document Review	Human	The article reviewed 22 surveillance systems for potential biases in sampling of populations. Major findings from the article suggest there are methodological limitations with respect to sampling and case ascertainment (laboratory practices).	Representativeness: Contemporary AMR surveillance systems are at risk for bias related to multiple counting (removal of duplicates), sampling, and acase ascertainment (laboratory case definitions). Case of multiple counting will lead to over-estimation of AMR. Case ascertainment (no univerisal gold standard). Sampling uses convenience sampling.	Representativeness: Success to remove sampling bias is to included all within the population. Otherwise, due to practical reasons, random sampling from population should be used. Removal of duplicates and using standardised case definitions will help improve repreentativeness.
Saeed et al.	2017	Readiness for antimicrobial resistance (AMR) surveillance in Pakistan; a model for laboratory strengthening	Article	Pakistan	Records and Document Review	Human	The article identified the limited capacity of laboratories to perform antimicrobial susceptibility testing (AST). The article reviews records based on a laboratory capacity questionnaire given in Pakistani cities and invited the same people to follow up through a mentorship and activities program. There was a statistically significant improvement in the components evaluated in the questionnaire …	Capacity: Self-assessment of laboratory testing capacity. This includes limited use of quality control (accredited laboratories are in private sector) and standardised inoculum. (Undermines reliability and reproducibility of AST). Data infrastructure: Limited use of laboratory information systems (needed to strengthen data collection and aggregation)	Capacity: Knowledged based-interventions addressing skill development for specific diseases are effective for laboratory capacity building. Proficiency testing and training programs have been highlighted to improve core capacity of laboratories. Partnering laboratories fulfilling core capacity with weaker laboratories creates a sustainable network for improves knwoledge and skill transfer. Tiered…
Schrijver et al.	2017	Review of antimicrobial resistance surveillance programmes in livestock and meat in EU with focus on humans	Review	Europe	Systematic Search	Animal	The review describes the surveillance programmes that report AMR trends and genes in livestock and meat. Three types of programmes were identified. EU programmes, industry-fundated supranational programmes and national surveillance programmes. Overall comparison of surveillance programmes found that characterization of AMR genes in livestock is applied heterogenously among countries. Uniformity i…	Data infrastructure: Recent data on zoonotic bacteria and veterinary pathogens in livestock in the EU is not available. Mandatory reporting in EU/EEA MS are reported 2 years after sampling. Only 4 of 31 countries published yearly results with mandatorty EU reporting. Only 11 of 31 countries published annual national AMR reports more than 2 years in a row. At a national level, there is no uniform …	Stakeholder engagement: Nongovernmental initiative undertaken by CEESA co-owned by industry allows for reporting of AMR. This helps with the representativeness of the data. Data infrastructure: Programmes like EU/EFSA/ECDC programmes increase harmonization of data collection and analysis.
Seale et al. (a)	2017	AMR Surveillance in low and middle-income settings - A roadmap for participation in Global Antimicrobial Surveillance Systems (GLASS)	Article	Global (LMIC)	Records and Document Review	Human	The article highlights the non-participation of LMIC in the GLASS AMR program. Whilst GLASS has sufficient standardisation for reporting AMR in humans, there is adequate flexibility across systems for adaptation. The article focused on drafting aprotocol to improve participation in GLASS through a review of existing published and grey literature on infectious disease networks. This was achieved b…	Capacity: AMR surveillance capacity varies across national contexts. LMIC have limited resources and there are different pre-existing health systems	Capacity: Sentinel surveillance system recommended in LMIC. Developing capacity at a single site that can undertake core capacities and then supporting development of second site. SCC work to develop and support on-site training. National audit for internal quality assurance (progress to external quality assurance). Training and education to personnel and staff needs to be intergrated into local …
Seale et al. (b)	2017	Supporting surveillance capacity for antimicrobial resistance: Laboratory capacity strengthening for drug resistance infections in low and middle income countries.	Article	Global (LMIC)	Records and Document Review	Human	The article highlights the need to support surveillance capacity for AMR in LMIC with particular emphasis on laboratory capacity strengthening for drug resistant infections. An team with expertise in healths ystems, health economics, anthropology, microbiology, laboratory capacity, surveillance and epidemiology were brought goether. Site visits were made to Malawi, Ethiopia and Vietnam. Capacity …	Capacity: Laboratory surveillance capacity is limited. Malawai limited due to resources and reduced health system capacity. Malawai and Ethiopia have limited laboratory capacity. Data infrastructure: Ethiopia has issues with record keeping. Data is not electronic or formalised. Room for improvement in communication between ward and laboratory to link microbiology data to patients. Policy: Malawi …	Capacity: Leadership is needed from clinical infectious diseases and public health. This is to improve advocacy/championing and local credibility of surveillance efforts. Training of staff, clinical and laboratory, for data management. Laboratories need to be externally quality assured. Laboratory quality assurance should be implemented. Data infrastructure: In Ethiopia and Vietnam, there is a ga…
Simjee et al.	2018	Present and Future Surveillance of Antimicrobial Resistance in Animals: Principles and Practices	Review	Global	Records and Document Review	Animal	The review outlines the international animal AMR surveillance programmes and their objectives. The article also draws comparisons between human and animal surveillance programs. The current monitoring principles and practices were identified. This includes scope of animal species, antimicrobials used, microorganisms, and laboratory testing methodologies. Recommendations for reporting were also id…	Data infrastructure: Different AST diagnostic techniques being utilised at veterinary laboratories. No animal-specific breakpoints for some antimicrobial agents. Laboratory testing methodologies differ by clinical breakpoints and there is little incentive to report quantitative AMR data. EUCAST has yet to develop clinical breakpoint for veterinary pathogens.	Stakeholder engagement: France RESPATH has vetrinary diagnostic laboratory coordinated with national reference laboratory (generates good data and custs costs in logistics). CIPARS (Canada) takes a unified approach for monitoring trends in antimicrobial use and resistance in human and animals. DANMAP (farm to form to sickbed) unique method of integrating data through cross sector collaboration. R…
Singh-Moodley, Ismail, and Perovic	2018	An overview of antimicrobial resistance surveillance among healthcare-associated pathogens in South Africa	Review	South Africa	Records and Document Review	Human	The article reviews AMS programmes, IPC within health care institutions, and application of the AMR survellance system was covered. Participation, quality control of laboratories and AST, funding, and personnel capacity.	Capacity: National Department of Health (South Africa) has attributed weaknesses of surveillance to be absence of trained microbiologists outside major urban centres. External quality assurance is an challenge noted in Public Health laboratories (AST testing is problematic) Sustainability: Limited funding for surveillance. Data infrastructure: No national electronic prescribing system. No linkage…	Capacity: EARSS highlighted as a successful scalable surveillance program. (12 labs in 1999 to over 900 in 2015). National reference laboratory to provide technical support including training, capacity building and strategy advice is needed. Data infrastructure: Enrolment in GLASS helps with data standardisation. Combination of antimicrobial prescription tracking and laboratory surveillance produ…
Spiteri et al.	2013	The European Gonococcal Antimicrobial Surveillance Programme (Euro-GASP) - A sentinel approach in the European Union (EU)/European Economic Area (EEA)	Article	Europe	Records and Document Review	Human	The article reviews the inputs and outputs of the European Gonococcal Antimicrobial Surveillance Programme (Euro-GASP) coordinated by the European Centre for Disease Prevention and Control. Euro-GASP was designed as a sentinel surveillance program steered by ECDC group (microbiologists, epidemiologists, member of states and international reference laboratory hub). It is a hybrid of centralised/de…	Representativeness: Representativeness of sentinel laboratories is still being assessed. Participation of Eastern European countries not possible due to difficulty in submitting nationally representative isolates. Data intrastructure: Timeliness of data reporting has only been partially achieved. Quality of epidemiological data is also questionable in comparison to high quality microbiological da…	Capacity: Testing is supported by External Quality Assurance (across countries, laboratories and samples) to ensure comparability, and Laboratory Training Programme for gonococcal culture and AST. Confidence in quality is high. Data infrastructure: Susceptibility data and epidemiological information is linked to inform interventions. Bi-annual reporting of data to inform policy/intervention Stake…
Tornimbene et al.	2018	WHO Global Antimicrobial Resistance Surveillance System early implementation 2016–17	Commentary	Global	Commentary	Human	The commentary provide here outlines the WHO Global Antimicrobial Resistance Surveillance System (GLASS) implementation process throughout 2016-2017. This includes the participation and collection of data from committed coutnries. GLASS as a system helps foster strengthen national AMR surveillance to ensure standardised and reliable information. AMR systems only report proportion of resistance in…	Data infrastructure: Initial enrollment period highlighted great variability in data completeness and quality of AMR data.	Data infrastructure: With implementation of GLASS there is an inherent harmonisation of results to show country efforts. (GLASS surveillance standards)
Vernet et al.	2014	Surveillance for Antimicrobial Drug Resistance in Under-Resourced Countries	Review	Global (LMIC)	Records and Document Review	Human	The article reviews surveillance for antimicrobial drug resistance in under-resourced countries and outlines the main threats of tuberculosis, malaria, serve acute respiratory infections, gram negative bacteria infections, and MRSA. Vulnerable populations and mapping antimicrobial drug resistance were secondary focuses. Barriers were identified to implementing and utilizing current surveillance s…	Data infrastructure: Standardisation of data is critical for the globalisation of surveillance. Two standards given (CLSI and EUCAST) that do not agree on breakpoints. Capacity: Low and middle income countries have low laboratory capacity. Infrastructure and human resources are limited. Microbiology apparatus is heavily limited. Logistics is problematic (death of bacteria during shipment). Standa…	Data infrastructure: European Antimicrobial Resistance Surveillance Scheme (EARSS) has been identified as an example of up-scaling to provide quality data. Start with few sites with good quality data and then expand from there. Data infrastructure can be improved utilising already existing networks (like those made for specific prposes). For example, blood culture facilities installed as a part o…

## Sheet: Data Extraction - SB
Author	Year	Title	Study Design	Study Location	Data Collection	Population	Findings	Challenges	Successes
Acharya et al.	2021	Quality Assessment of an Antimicrobial Resistance Surveillance System in a Province of Nepal	Cross-sectional	Nepal	Structured Questionnaire	Human	The study conducted an assessment of AMR surveillance quality from 2019 to 2020 at 9 surveillance sites in Province 3, Nepal. The examination focused on completeness, consistency, timeliness, and barriers faced by non-reporting sites through a structured questionnaire completed by 5 reporting and 4 non-reporting sites.	Capacity: The insufficiency of trained personnel and information technology infrastructure poses challenges in effectively disseminating AMR surveillance information. Implementing on-site mentoring as a case study could enhance capacity building. Data infrastructure: Inadequate completeness and consistency in reporting AMR resistance were observed across sites, particularly concerning the origin …	N/A
Altorf-van der Kuil et al.	2017	National laboratory-based surveillance system for antimicrobial resistance: a successful tool to support the control of antimicrobial resistance in the Netherlands	Perspective	Netherlands	Records and Document Review	Human	The article provides an overview of the Dutch national AMR surveillance system, which relies on routine data reporting from medical microbiological laboratories (MMLs).	Representativeness: Currently, representativeness is primarily based on phenotypic susceptibility tests, which may offer limited insights. To enhance representativeness, merging the AMR surveillance system with existing data on infection, antimicrobial usage, co-morbidity, mortality, and genotypic data could prove invaluable. However, achieving this requires standardization of patient information…	Data infrastructure: Stakeholders are actively developing a new electronic messaging standard. Stakeholder engagement: Collaborative efforts among stakeholders, including NVMM, RIVM, and others, are underway to develop an electronic messaging standard. Representativeness: The involvement of Medical Microbiological Laboratories (MMLs) has significantly contributed to the overall quality of nationa…
Argimón et al.	2020	Integrating whole-genome sequencing within the National Antimicrobial Resistance Surveillance Program in the Philippines	Cross-sectional	The Philippines	Records and Document Review	Human	The integration of Whole-genome sequencing (WGS) into the Philippines' national laboratory-based AMR surveillance is detailed in the article. The inclusion of WGS enhances contextualization of AMR and supports local surveillance efforts.	Capacity: To integrate additional data sources, there is a need to procure essential inventory, including WGS reagents and equipment. Capacity: Meeting the demand for additional bioinformaticians and implementing effective staff retention strategies. Data infrastructure: Ensuring timely and actionable feedback to sentinel sites.	Data infrastructure: The current national AMR surveillance system successfully incorporates genomic sequencing. Stakeholder engagement: The ARSRL plays a vital role in coordinating the standardization of antibiotic testing across ARSP sentinel sites.
Ashley et al.	2018	An inventory of supranational antimicrobial resistance surveillance networks involving low- and middle-income countries since 2000	Review	Global (LMIC)	Systematic Search	Human	A systematic search identified 72 supranational AMR surveillance networks in low-middle income countries since the 2000s. These networks were categorized into governmental, academic, and pharmaceutical initiatives, with varying funding sources.	Capacity: LMICs require significant investment in laboratory infrastructure and training, leading to delayed reporting and operational challenges. Stakeholder engagement: netSPEAR in the East Africa Region faces difficulties in engaging government entities, leading to poor performance of reporting sites despite training efforts and insufficient funding support. Representativeness: GASP and GISRS …	Representativeness: The article elucidated that a robust AMR surveillance network in high-income countries (HICs) should effectively generate up-to-date, comparable, and representative data on relevant pathogens. Stakeholder engagement: The establishment of a supranational European surveillance system was identified as a key initiative in enhancing stakeholder engagement. Capacity: The Red Latin-…
Ashley et al.	2018	Harnessing alternative sources of antimicrobial resistance data to support surveillance in low-resource settings	Perspective	Global (LMIC)	Opinion	Human	The utilization of alternative data sources to improve routine surveillance capacity in LMICs is explored in the article. Data repositories from pharmaceutical companies, academia, and private laboratories were identified as potential sources.	Representativeness: Limited data collection remains a challenge in low- and middle-income countries (LMICs). Data Infrastructure: Data is frequently confined within isolated silos, leading to highly restricted access. In academia, the publication of results may occur, but patient-level data might be withheld or delayed for several years from the time of collection. Additionally, pharmaceutical co…	Representativeness: Encouraging academia and pharmaceutical companies to provide access to data offers a bottom-up approach to enhance the representativeness of AMR surveillance data. Data Infrastructure: Standardizing methodologies, such as WHONET, WWARN, and WHO/IUATLD, and promoting data sharing through repositories are crucial steps in strengthening data infrastructure. Sustainability: Invest…
Bala et al.	2010	Experience with an external quality assurance scheme for antimicrobial susceptibility testing of Neisseria gonorrhoeae in India, 2001–2007	Cross-Sectional	India	Records and Document Review	Human	External quality assurance schemes were employed to validate Neisseria gonorrhoeae data in India from 2001 to 2007. Improvements in individual laboratory performance were observed through collaboration and participation in annual EQAS.	Representativeness: The implementation of standardized testing and collection protocols at reference laboratories enhances the representativeness of data.	Stakeholder engagement: Collaborative efforts between reference centers (WHO collaborating center) and network laboratories (SEAR regional reference laboratory) with the Indian GASP coordinating laboratory improve testing standards significantly.
Bennani et al.	2021	Characterisation and mapping of the surveillance system for antimicrobial resistance and antimicrobial use in the United Kingdom	Review	United Kingdom	Records and Document Review	Human	The UK's AMR and AMU surveillance systems were characterized and mapped through a literature review. Opportunities for further integration, such as data harmonization and joint surveillance reports, were identified.	Data Infrastructure: The review revealed discrepancies among AMR and AMU surveillance systems in the UK. Enhancing integration with the environmental health sector can lead to further improvements. Representativeness: Current measurement of animal antibiotic consumption relies on sales data, limiting detailed analyses. Voluntary reporting by hospital microbiology laboratories for human health oft…	Stakeholder Engagement: The ResAlert contingency plan, implemented in the UK since 2015, involves coordinated efforts by VMD and governmental agencies in human and animal health. The plan ensures prompt notification to the relevant authority based on identified hazards. The DARC group, comprising science and policy representatives, oversees activities, including political priorities. Data Infrast…
Burns et al.	2018	Developing an evidence-based approach for antimicrobial resistance reporting for British Columbia diagnostic animal health laboratory data	Review	Canada	Stakeholder Interview Records and Document Review	Animal	An evidence-based approach for reporting diagnostic animal health laboratory data was developed in Canada. Data assessment, review of practices in other jurisdictions, and expert interviews were used to generate the plan.	Capacity: Veterinary Pathologists and Veterinarians in private practice exhibited limited familiarity with AMR reports, with no regular review of such reports. In contrast, public health veterinarians demonstrated better awareness and knowledge of the sources of AMR data. Technical challenges were encountered while retrieving data from the Laboratory Information Management System (LIMS). Represen…	Data infrastructure: CAHSN serves as an illustrative example where anonymized data can be provided directly without the need for post-retrieval anonymization.
Collineau et al.	2019	Integrating Whole-Genome Sequencing Data Into Quantitative Risk Assessment of Foodborne Antimicrobial Resistance: A Review of Opportunities and Challenges	Review	Global	Records and Document Review	Human	Priorities within European surveillance studies for AMR are reviewed, highlighting heterogeneity in methodologies. Tailored programs, such as European Antimicrobial Resistance Surveillance System (EARSS) and DANMAP, were proposed.	Capacity: Integrating WGS into AMR surveillance necessitates effective knowledge translation between bioinformaticians and risk assessors. Improved training for assessors and epidemiologists in next-generation sequencing techniques and molecular epidemiology is crucial to enhance comprehension and utilization of WGS data. Data infrastructure: Bioinformaticians should develop user-friendly WGS ana…	Data infrastructure: The Global Microbial Identifier and PulseNet International are pioneering efforts towards unification and standardization of WGS techniques. Stakeholder engagement: The Epidemiology Ontology (GenEpiO) consortium aims to establish a global standard for WGS data metadata, encompassing laboratory, clinical, and epidemiological information fields.
Chandrasekera et al.	2015	The State of Antimicrobial Resistance Surveillance in the Military Health System: A Review of Improvements Made in the Last 10 Years and Remaining Surveillance Gaps	Review	United States	Records and Document Review	Human	Reviewing the United States military AMR system, the article analyzes responses to concerns of inadequacy. The system facilitates data comparison, trend investigation, and resistance mechanism understanding. Proposed activities address system concerns, including the AMR monitoring and research program, leading to harmonized testing and reporting structures across military treatment facilities.	Stakeholder engagement: Enhancing participation in AMR surveillance programs requires implementing policies and mandates, while educating infection prevention and control teams to increase awareness and involvement. Data infrastructure: Timely retrieval of AST results is crucial for selecting appropriate infection treatments. Standardizing data analysis with consistent and robust criteria for org…	Data infrastructure: Implementation of the nationally recognized Clinical and Laboratory Standards Institute (CLSI) standard in military facilities enhances data comparability. Data infrastructure: Utilizing centralized laboratory services, such as the ARMoR program, standardizes the collection of resistant bacteria within the health system. Stakeholder engagement: Large-scale AMR surveillance ha…
Chandy et al.	2013	Patterns of antibiotic use in the community and challenges of antibiotic surveillance in a lower-middle-income country setting: a repeated cross-sectional study in Vellore, south India	Cross-sectional	India	Records and Document Review	Human	Using an established surveillance system, South Indian antibiotic usage patterns were identified across 30 health facilities. Fluoroquinolones and penicillins were widely used. Challenges in surveillance included sampling, data collection, denominator calculation, and sustainability.	Stakeholder engagement: GP's and pharmacists within the program had hesitancy in participating. Difficulty was highlighted in gathering permission from both pharmacies (tax audits) and general practices. Multi-disciplinary team approach was needed. This is often difficult to assemble than a single person team. Data infrastructure: Prescriptions that were not digital (hand written) could have been…	N/A
Deckert et al	2010	Canadian integrated program for antimicrobial resistance surveillance (CIPARS) farm program: Results from finisher pig surveillance	Cross-sectional	Canada	Records and Document Review	Animal	The Canadian Integrated Program for Antimicrobial Resistance Surveillance (CIPARS) Farm Program monitors AMR and AMU in swine herds. Over three years, AMR levels remained consistent, and potential improvements for the general AMU surveillance system were identified.	Representativeness: The absence of mandatory reporting by pharmaceutical companies hinders the complete representation of national sales data. CIPARS' AMU surveillance excludes non-member companies, generic antimicrobial manufacturers, and direct importation data, potentially impacting the overall representativeness of the findings. Representativeness: The limited availability of isolates for ant…	N/A
Ferguson et al.	2020	Quality microbiological diagnostics and antimicrobial susceptibility testing, an essential component of antimicrobial resistance surveillance and control efforts in Pacific island nations	Field Study	Solomon Islands and Papua New Guinea	Records and Document Review	Human	The study has understood quality microbiological diagnostics in antimicrobial susceptibility testing is an essential component of antimicrobial surveillance. The study examines the lessons learnt from the pilot laboratory development programmes based in the Solomon Islands and Papua New Guinea and discusses data generated in Papua New Guinea. The programmes aimed at developing laboratory capacity…	Capacity: Challenges were found in electricity supply and inadequate laboratory apparatus (machines, blood, agar media to grow bacteria). Regular visits and teleconference support is needed to train technical capacity of scientific staff. Development of a central laboratory to culture pathogens and perform quality-controlled AST is needed on islands. Contamination of species were present. Stakeho…	Capacity: Logistic issues have been addressed to increase the ordering and supply of consumbles necessary for surveillance function. Training of clinicians was also administered. Mentorship of clinicians and laboratory staff Stakeholder engagement: Collaboration with scienttific staff to develop a standard operating procedure for surveillance
Fluit et al.	2006	Priorities for antibiotic resistance surveillance in Europe	Review	Europe	Records and Document Review	Human and Animal	Surveillance is vital for monitoring antibiotic resistance globally. This study reviews European surveillance priorities, identifying heterogeneous methodologies, and suggests tailored programs like European Antimicrobial Resistance Surveillance System (EARSS) and DANMAP.	Representativeness: Surveillance systems exhibit heterogeneity in their focus, ranging from local to international data, and vary in scale and funding sources (industry vs. non-profit). Inclusion of different sectors, such as veterinary, nursing homes, and the environment, is inconsistent across systems, affecting the overall representativeness of the data. Representativeness: Bias in surveillanc…	Capacity: Genetic data cannot be analysed despite their responsibility as reference laboratories are not well-equipped or supported to perform such research. Data infrastructure: Limited data on genetic data concerning antibiotic resistance. This limits the understanding of AMR mechanisms of transfer. Horizontal transfer is rarely monitored (includes spread among different reservoirs). Representa…
Frost et al.	2021	Status, challenges and gaps in antimicrobial resistance surveillance around the world	Review	Global	Records and Document Review	Human	This article discusses the status, challenges, and gaps in global AMR surveillance. It identifies measurement methods, existing data platforms, and future opportunities, as well as challenges with current surveillance efforts.	Data infrastructure: The reliance on paper-based data collection makes it challenging to aggregate and analyze data effectively. Additionally, electronic laboratory management systems often lack integration with hospital or pharmacy information systems, hindering the ability to determine drivers of AMR, as clinical profiles and AMU data are not recorded together. Moreover, AMR and AMU are reporte…	Stakeholder engagement: Ensuring a robust surveillance system necessitates close coordination among stakeholders, adherence to standardized methodologies, capacity building with a One Health approach, and strong political commitment. Sustainability: The UK Department of Health's investment of 265 million pounds in the Fleming Fund exemplifies a One Health approach, supporting AMR surveillance at …
Gandra et al.	2020	Antimicrobial Resistance Surveillance in Low- and Middle- Income Countries: Progress and Challenges in Eight South Asian and Southeast Asian Countries	Review	Asia	Records and Document Review	Human	Reviewing AMR surveillance systems in LMIC countries in South and Southeast Asia, the study reveals high resistance prevalence and shortcomings in representativeness, laboratory practices, and microbiology service utilization. Financial and capacity barriers limit expansion and sustainability.	Capacity: The clinical microbiology laboratory capacity within the 8 countries is limited, with Cambodia, Laos, and Nepal lacking accreditation to international standards. Diagnostic microbiology services are also restricted, and susceptibility testing capacity varies without standardization. Deficiencies in training and awareness of quality control procedures further impact the quality of diagno…	Capacity: Thailand boasts a comprehensive public laboratory network with approximately 1,000 laboratories, indicating a good capacity for AMR surveillance. By enrolling in the Global Antimicrobial Resistance Surveillance System (GLASS), Thailand can enhance its surveillance capabilities and receive valuable laboratory guidance and support for quality assurance. To effectively capture data, there …
Hannon et al.	2020	Feedlot Cattle Antimicrobial Use Surveillance Network: A Canadian Journey	Conceptual Analysis	Canada	Records and Document Review	Animal	The article discusses lessons from constructing the Canadian fed-cattle antimicrobial surveillance program, initiated in 2019, highlighting design, data, and reporting recommendations.	Capacity: Proper training and user-friendly data infrastructure are essential for accurate data capture by feedlot team members. Data infrastructure: Standardization of data collection and management software is crucial for coordinated surveillance. Integrating feed data poses challenges due to non-compatible systems. Standardized case definitions and coding are necessary for data compilation acr…	Policy: Health Canada implemented mandatory reporting on antimicrobial drug distribution for animal use since 2018, which includes regulations against importation of medically important antimicrobials (MIAs) for own-use and bans metaphylactic use. Stakeholder engagement: Consultation with CIPARS representatives, beef industry, and veterinary management groups initiated discussions in 2016. In 201…
Hedman, Vasco and Zhang	2020	A review of Antimicrobial Resistance in Poultry Farming within Low-Resource Settings	Review	Global (LMIC)	Records and Document Review	Animal	The article reviews AMR in the poultry farming within low-resource settings. The article identifies the mechanisms of spread and evolution, context for AMU in poultry production, and identifies barriers to stewardship in poultry farming.	Capacity: Stewardship is influenced by surveillance. Surveillance has been identified by the lack of resources and political commitment in AMS agendas. Middle income countries struggle due to inadequate political support. LMIC lack personnel and resources to monitor AMU. Projects are dependent on collaboration with researchers from HICs. Data infrastructure: AMU data is highly variability due to …	N/A
Ibrahim et al.	2018	Antimicrobial resistance surveillance in Ethiopia: Implementation experiences and lessons learned	Field Study	Ethiopia	Records and Document Review	Human	Detailing the implementation experience of a laboratory-based AMR surveillance system in Ethiopia, the article outlines four pillars: governmental support, laboratory capacity, materials and supplies, and data management and reporting.	Data infrastructure: To enhance data capture and management, the implementation of electronic laboratory information management systems should be prioritized to streamline processes and improve efficiency. Capacity: Adequate training and support should be provided to personnel and staff to familiarize them with electronic data input methods for AMR surveillance. This will ensure accurate and time…	Capacity: Capacity building was achieved through on-site mentorship and provision of necessary supplies. Focal persons from EPHI played a key role in identifying challenges and implementing corrective actions for laboratory practices. ASM has supported procurement of quality microbiology supplies. Stakeholder engagement: The national reference laboratory takes the lead in coordinating and oversee…
Iskandar et al.	2021	Surveillance of antimicrobial resistance in low- and middle-income countries: a scattered picture	Review	Global (LMIC)	Records and Document Review	Human	Population-based AMR surveillance in LMICs is limited due to weak laboratory capacity, poor health system governance, lack of information systems, and limited resources. Political and social dilemmas and fragmented data further hinder interpretability and outbreak tracking. Proposed interventions target these gaps.	Capacity: Laboratories in LMICs face several challenges, including inadequate infrastructure, limited supplies, and lack of trained staff. Quality assurance and communication between laboratory and medical teams are also areas of concern, leading to confidence issues in reported results. Data Infrastructure: The lack of adequate data infrastructure and information management systems hinders effec…	Capacity: Standardization of laboratory operating procedures is essential for ensuring reliable and consistent results. Regular External Quality Assurance (EQA) visits embedded in national action plans can help maintain and improve laboratory capacity. Initiating the investment in sentinel surveillance sites and then expanding can ensure the availability of quality laboratory facilities across th…
Kakooza et al.	2021	Implementation of a standardised and quality- assured enhanced gonococcal antimicrobial surveillance programme in accordance with WHO protocols in Kampala, Uganda	Review	Uganda	Records and Document Review	Human	In Uganda, an enhanced gonococcal antimicrobial surveillance program, Kampala EGASP, demonstrated successful implementation of WHO EGASP protocol in a resource-limited setting.	Data infrastructure: Standardisation of data collection and collation.	Data infrastructure: The implementation of the WHONET system for data collection, collation, and analysis has significantly improved data management by standardizing the data system. Stakeholder engagement: A formal agreement was established between the National STI Control Program-Ministry of Health (MoH) and the Infectious Diseases Institute (IDI), Makerere University College of Health Sciences…
Kariuki et al.	2018	Antimicrobial resistance surveillance in Africa: Successes, gaps and a roadmap for the future	Editorial	Africa	Records and Document Review	Human	The WHO GLASS report indicates a lack of effective AMR surveillance in African countries. The editorial outlines success, gaps, and a roadmap for future AMR surveillance in Africa, calling for special papers.	Capacity: Adequate resources and robust supply chains are crucial for effective microbiology laboratory procedures. Comprehensive training of personnel and technical staff is essential. Facility management must prioritize and commit to addressing AMR as a critical healthcare issue. Quality assurance should adhere to internationally recognized standards, supported by WHO and other partners.	Sustainability: Sustainable AMR programs require strong budget commitments from national governments. Data must have a significant impact on healthcare delivery, food security, and environmental health. Leveraging donor funds in Ethiopia and Ghana has supported local planning and initiatives.
Kaur et al.	2019	Developing a hybrid antimicrobial resistance surveillance system in India: Needs & challenges	Conceptual Analysis	India	Concept	Human	Emphasizing informatics as a key tool for AMR susceptibility testing data collection, management, and analysis, the article proposes a hybrid surveillance tool to increase representativeness by capturing data from small laboratories and integrating multiple sources.	Data infrastructure: Limitations in platform installation and data entry, along with inadequate data validation, pose challenges. Integrators face barriers such as limited client-server architecture and a lack of ability to enforce uniform standards for data collection and analysis.	Data infrastructure: The i-AMRSS tool utilizes a hybrid structure with collectors and integrators, combining desirable qualities of both in an AMR surveillance system.
Léger et al.	2011	The Canadian Integrated Program for Antimicrobial Resistance Surveillance: An approach to building collaboration for a voluntary farm surveillance framework	Conceptual Analysis	Canada	Concept	Animal	The article outlines a collaborative framework for the development of CIPARS farm programme (a volunteer sentinel swine AMR surveillance program). The article details the success of the national farm-based surveillance program for AMU and AMR. This includes extensive consultation and transparency with stakeholders.	Data infrastructure: The initial reporting indicated suboptimal data quality and low compliance with questionnaires. However, commendable improvements were achieved during the implementation process, demonstrating the adaptability and commitment to enhance data collection standards. Representativeness: The lack of a legislated mechanism in Canada to mandate AMU surveillance data reporting from va…	Stakeholder engagement: The engagement process with stakeholders has been characterized by extensive consultations and a commitment to transparency. Key stakeholders involved include provincial ministries of agriculture and food, producer members, and veterinarians. Such inclusive engagement fosters collaboration and ensures a holistic approach to AMR surveillance, incorporating diverse perspecti…
Mader et al.	2021	OASIS evaluation of the French surveillance network for antimicrobial resistance in diseased animals (RESAPATH): success factors underpinning a well-performing voluntary system	Article	France	Records and Document Review	Animal	The French surveillance network for AMR in diseased animals (RESAPATH) is a successful voluntary system, evaluated using the Outil d’Analyse des Systèmes d’Information en Santé (OASIS) assessment tool, and credited to central institutional organization, strong capacity, and field laboratory participation	Capacity: Implementing fixed-date training sessions for staff in member laboratories is crucial to enhance their skills and knowledge. Additionally, offering training in video techniques, as per RESAPATH website, can further improve their proficiency in AMR surveillance methods. Data infrastructure: Addressing sampling bias, such as veterinarians sampling animals in specific contexts like after t…	Capacity: The surveillance system exhibits robust capacity in epidemiology and microbiological testing, with ongoing performance assessments and targeted training measures. Representativeness: The system achieves voluntary participation from 71 field laboratories, utilizing free annual proficiency testing for a comprehensive and representative approach. Stakeholder engagement: Success stems from …
Mader et al.	2020	Building the European Antimicrobial Resistance Surveillance network in veterinary medicine (EARS-Vet)	Perspective	Europe	Perspective	Animal	The perspective outlines the benefits of EARS-Vet and objectives for animal surveillance in Europe, emphasizing harmonization, sustainability, and coordination.	Data infrastructure: Fragmented data in national-level surveillance systems, lacking consistency in monitoring animal species, bacterial species, and antimicrobials. Heterogeneous AST methodologies and interpretative criteria further exacerbate the issue. Representativeness: Absence of surveillance systems for animals in certain countries undermines data representativeness and hinders comprehensi…	Data infrastructure: Implementation of common microbiological and epidemiological standards for animal AMR surveillance is crucial for data consistency and comparability. Policy: The Animal Health Law (April 2021) offers an opportunity for the implementation of AMR surveillance in animal bacterial pathogens. Stakeholder engagement: Establishing a common framework encompassing AST standards, metad…
Malania et al.	2020	Setting up laboratory-based antimicrobial resistance surveillance in low- and middle-income countries: lessons learned from Georgia	Article	Georgia	Records and Document Review	Human	This review focuses on constructing, implementing, and expanding a functional AMR system in Georgia, covering four pillars: governmental support, laboratory capacity and quality management, materials and supplies, and data management and reporting.	Capacity: Laboratory capacity remains a bottleneck for AMR surveillance. Addressing this requires participation in quality assurance and external quality assessment (EQA) programs, along with the development and updating of national standard operating procedures (SOPs) for standardized and harmonized laboratory procedures. Adequate training and motivation of staff are crucial. Standardized guidel…	Capacity: To improve laboratory capacity, enrollment in the CAESAR External Quality Assessment (EQA) program and accreditation of microbiological services are crucial steps. The National Reference Laboratory (NRL) plays a significant role in providing EQA to clinical laboratories. Training and knowledge transfer from WHO experts and consultants contribute to enhanced clinical and laboratory staff…
Malla et al.	2014	The challenges and successes of implementing a sustainable antimicrobial resistance surveillance programme in Nepal	Review	Nepal	Records and Document Review	Human	The article outlines the challenges and success of implementing a sustainable AMR surveillance program in Nepal, building national capacity in isolation, identification, and AMR testing.	Capacity: The pharmaceutical manufacturing and importation in the country lack proper regulation, resulting in antimicrobials being available without prescriptions. This leads to suboptimal antimicrobial use, with inadequate storage practices. Moreover, limited laboratory capacity for bacterial culture and AMR testing is only present in some regional hospitals. Sustainability: As a low-income cou…	Data infrastructure: Standardization of operating procedures for AMR identification, testing, and reporting, along with improved data and record-keeping systems, have been established. Stakeholder engagement: Collaborative efforts with ICDDR and partnership with key organizations, including MOH, USAID, and USCDC, have built capacity. Consensus workshops and annual meetings facilitated the standar…
Mitchell et al.	2020	The challenges of investigating antimicrobial resistance in Vietnam - What benefits does a One Health approach offer the animal and human health sectors?	Article	Vietnam	Interview	Human and Animal	Using a qualitative approach, the article gathers perspectives on integrating a One Health approach to surveillance in the Thai Nguyen Province, identifying themes related to communication, collaboration, and knowledge building, as well as challenges.	Capacity: Varied diagnostic capacity, constrained by limited machinery, solvents, and chemicals. Shortage of well-trained professionals in AMR and insufficient deep analysis knowledge. Inadequate physical infrastructure for microbiological testing, and difficulty monitoring the food chain, particularly wet-market purchases. Data infrastructure: Insufficient records hinder AMR origin investigation…	Data infrastructure: Collaboration between laboratories, emphasizing Laboratory Information Systems (LIS) to enhance capacity and streamline AMR surveillance data systems. Stakeholder engagement: Partnership with international collaborators and regional networks to establish national reference laboratories for AMR surveillance. Acknowledgment by the Ministry of Agriculture and Rural Development o…
Monnet	2000	Toward multinational antimicrobial resistance surveillance systems in Europe	Review	Europe	Records and Document Review	Human	The review describes current sources of multicentric antimicrobial susceptibility data, identifies challenges in implementing epidemiological antimicrobial surveillance systems, and presents requirements for successful implementation.	Data infrastructure: The current state of AMR surveillance suffers from significant variations in methods, antimicrobial testing, and sampling frequency across countries. These discrepancies are influenced by physicians' practices and patient recruitment strategies. The lack of consensus on minimum data collection and challenges in gathering meta-data without special agreements further add to the…	Data infrastructure: Implementing standardized commercial susceptibility testing through systems like WHONET or other Laboratory Information Systems (LIS) is crucial. To ensure accuracy and reliability, microbiology laboratories should adhere to standardized methods, establish internal quality control procedures, and actively participate in external quality control programs. Stakeholder engagemen…
Mugerwa et al.	2021	Antimicrobial resistance situational analysis 2019–2020: Design and performance for human health surveillance in Uganda	Review	Uganda	Records and Document Review	Human	Reviewing efforts and progress in developing a human health AMR surveillance system in Uganda, the article aims to determine performance and interpret observed trends.	Capacity: The culture recovery rate stands at 33%, which is considerably lower than the annual isolates per site. This discrepancy highlights significant inefficiencies in quality assurance within the diagnostic laboratories, potentially affecting the accuracy and reliability of AMR surveillance data.	Capacity: The surveillance implementation process is backed by comprehensive documents outlining key strategies. An in-service microbiology training curriculum and 12 sets of standardized operating procedures have been established to enhance laboratory capacity. Representativeness: Achieving harmonization of standardized operating procedures (SOPs) across animal health, environment, food and beve…
Nabadda et al.	2021	Implementation of the World Health Organization Global Antimicrobial Resistance Surveillance System in Uganda, 2015-2020: Mixed-Methods Study Using National Surveillance Data	Cross-sectional	Uganda	Records and Document Review	Human	The article describes the national surveillance program in Uganda, highlighting its success in establishing an AMR surveillance system through guidance from WHO GLASS and national coordinating centers.	Data infrastructure: Initial efforts to combat AMR revealed a significant deficiency in routine surveillance systems, resulting in limited data availability. Surveillance needs to be done routinely	Data infrastructure: Implementation of GLASS program facilitated the adoption of WHONET software, streamlining data management with standardized microbiology protocols for testing. Stakeholder engagement: The National Coordinating Centre (NCC) at the Ministry of Health effectively oversees human health AMR surveillance, collaborating with the AMR Sub-Committee in a One Health approach. Relevant m…
Opintan et al.	2015	Laboratory-based nationwide surveillance of antimicrobial resistance in Ghana	Article	Ghana	Records and Document Review	Human	AMR data in Ghana is limited, and monitoring AMR prevalence is non-existent. The article details the construction of a laboratory-based surveillance system with 24 participating laboratories.	Capacity: During the surveillance period, certain laboratories faced challenges leading to no data submission. Breakdown of culture facilities, lack of requests for culture from clinicians, and internal managerial issues hindered data contribution. Ghana requires improved capacity and infrastructure for bacterial culture and susceptibility testing. Representativeness: Approximately two-thirds of …	Capacity: Technologists from 24 laboratories received training in two workshops, using CLSI standards to harmonize techniques. Data infrastructure: Biweekly submissions of completed data sheets and bacterial isolates were made using the WHONET database. In-country courier systems facilitated transportation between study laboratories and the central microbiology facility. Additional tests were con…
Perovic and Schultsz	2016	Stepwise approach for implementation of antimicrobial resistance surveillance in Africa	Editorial	Africa	Editorial	Human	This editorial provides a stepwise approach to implementing a laboratory-based surveillance in African countries, addressing sampling strategies, human resources, procurement, maintenance, laboratory capacity building, training, education, quality, and diagnostic stewardship.	Capacity: There are issues with physical laboratory resources. Issues concern water, electricity, and laboratory infrastructure (microbiological materials) Representativeness: Laboratory-based surveillance can introduce bias due to barriers and selective submission of clinical specimens, potentially skewing results towards higher AMR prevalence. Inclusion of veterinarians in the development of su…	Capacity: Establishment of a national reference laboratory with phenotypic and genotypic confirmation capability is crucial. Collaboration with district and provincial laboratories, or competent clinical hospitals, can aid coordination. Human resource capacity, especially trained microbiologists, is a critical challenge. Data infrastructure: Implementation of Laboratory Information Systems (LIS) …
Queenan, Häsler, and Rushton	2016	A One Health approach to antimicrobial resistance surveillance: is there a business case for it?	Review	Global	Records and Document Review	Human	The article reviews the benefits of implementing a surveillance system, including a successful framework and necessary components, while addressing challenges and advocating for a One Health approach.	Capacity: Intersectoral collaboration and knowledge sharing among sectoral experts are crucial in adopting the One Health approach. However, only a minority of networks have nationally coordinated bodies, and formal quality assurance requirements are lacking, leading to the absence of AMU data. Data infrastructure: Integrated analysis of data from various categories is essential for effective One…	Data infrastructure: WHONET, a global initiative, facilitates standardization of surveillance data through free software and training for laboratories worldwide, fostering informal sharing and networking. Stakeholder engagement: A centralized program is essential to set data collection standards, enhance communication, and establish networking across disciplines and sectors. Centralized leadershi…
Rattanaumpawan et al.	2018	Systematic review of electronic surveillance of infectious diseases with emphasis on antimicrobial resistance surveillance in resource- limited settings	Article	Global (LMIC)	Records and Document Review	Human	The review systematically evaluates electronic surveillance of infectious diseases in low and middle-income countries, identifying improvements in data collection and detection times but limited resources as a major limitation.	Capacity: Scarce resources hinder the establishment of effective and rapid surveillance systems, particularly in areas with high demand. Electronic databases demand significant investment in hardware, sophisticated software, and trained personnel.	Data infrastructure: Utilizing open-source software like WHONET mitigates costs and enhances accessibility. Electronic systems offer improved data quality, accuracy, and completeness, leading to more impactful surveillance efforts.
Rempel, Pitout, and Laupland	2011	Antimicrobial resistance surveillance systems: Are potential biases taken into account?	Article	Global	Records and Document Review	Human	Reviewing 22 surveillance systems, the article identifies potential biases in sampling populations, focusing on case ascertainment and laboratory practices.	Representativeness: Contemporary AMR surveillance systems may introduce biases due to multiple counting (duplicate removal), case ascertainment (laboratory definitions), and sampling methods (convenience sampling). Multiple counting can lead to overestimation of AMR prevalence, while case ascertainment lacks a universal gold standard. To improve representativeness, it is essential to include the …	Representativeness: To address sampling bias in AMR surveillance, comprehensive inclusion of the entire population is ideal. However, when practical constraints arise, random sampling from the population should be adopted. Implementing standardized case definitions and removing duplicates can further enhance representativeness and accuracy of AMR data.
Saeed et al.	2017	Readiness for antimicrobial resistance (AMR) surveillance in Pakistan; a model for laboratory strengthening	Article	Pakistan	Records and Document Review	Human	The article assesses the limited laboratory capacity for antimicrobial susceptibility testing in Pakistani cities, proposing a mentorship and activities program to improve performance.	Capacity: Self-assessment of laboratory testing capacity. This includes limited use of quality control (accredited laboratories are in private sector) and standardised inoculum. (Undermines reliability and reproducibility of AST). Data infrastructure: Limited use of laboratory information systems (needed to strengthen data collection and aggregation)	Capacity: Effective laboratory capacity building involves knowledge-based interventions targeting specific diseases. Interventions such as proficiency testing and training programs have shown promise in enhancing core laboratory capabilities. A sustainable network can be established by partnering stronger laboratories with weaker ones, facilitating knowledge and skill transfer. A tiered system fo…
Schrijver et al.	2017	Review of antimicrobial resistance surveillance programmes in livestock and meat in EU with focus on humans	Review	Europe	Systematic Search	Animal	Surveillance programs reporting AMR trends and genes in livestock and meat were reviewed, revealing heterogeneity among countries and recommending uniform monitoring and reporting.	Data infrastructure: Limited availability of recent zoonotic bacteria and veterinary pathogens data in EU livestock. Mandatory reporting in some EU/EEA MS is delayed by 2 years. Only a few countries publish yearly results with mandatory EU reporting. National AMR reports are often missing or found in unpublished databases. EU antibiotic resistance programs in food-producing animals offer restrict…	Data infrastructure: CEESA, a nongovernmental initiative co-owned by industry, enables AMR reporting, enhancing data representativeness. Stakeholder engagement: EU/EFSA/ECDC programs promote harmonization of data collection and analysis, facilitating collaborative efforts.
Seale et al. (a)	2017	AMR Surveillance in low and middle-income settings - A roadmap for participation in Global Antimicrobial Surveillance Systems (GLASS)	Article	Global (LMIC)	Records and Document Review	Human	The article highlights the non-participation of LMICs in the GLASS AMR program, proposing a protocol to enhance involvement through a multidisciplinary expert team. It addresses legal, ethical, governance structures, technical components, training, and site identification.	Capacity: The capacity for AMR surveillance is significantly varied across national contexts, particularly in low- and middle-income countries (LMIC) where limited resources and diverse pre-existing health systems are observed.	Capacity: In LMICs, a robust sentinel surveillance system is recommended, comprising the development of core capacities at one site and providing support for the establishment of a second site. On-site training facilitated by Site Coordinating Committees (SCC) plays a crucial role. Progressing from internal to external quality assurance audits is vital. Integrating comprehensive training and educ…
Seale et al. (b)	2017	Supporting surveillance capacity for antimicrobial resistance: Laboratory capacity strengthening for drug resistance infections in low and middle income countries.	Article	Global (LMIC)	Records and Document Review	Human	Article stresses LMIC support for AMR surveillance, focusing on strengthening lab capacity for drug-resistant infections. Expert team evaluated Malawi, Ethiopia, and Vietnam using a conceptual model, prioritizing core lab functions and engaging stakeholders to enhance capacity.	Capacity: Limited laboratory surveillance capacity is evident in Malawi and Ethiopia, primarily due to resource constraints and reduced health system capabilities. Data infrastructure: In Ethiopia, challenges with record-keeping persist, with data not being properly formalized or electronic. Improving communication between ward and laboratory settings is crucial to effectively link microbiology d…	Capacity: Effective leadership from clinical infectious diseases and public health experts is crucial to enhance advocacy and local credibility for AMR surveillance efforts. Training clinical and laboratory staff in data management is essential to strengthen the capacity of the surveillance system. External quality assurance measures should be implemented to ensure reliable and accurate laborator…
Simjee et al.	2018	Present and Future Surveillance of Antimicrobial Resistance in Animals: Principles and Practices	Review	Global	Records and Document Review	Animal	Review outlines animal AMR surveillance goals, compares human programs, and identifies monitoring principles and practices. Recommendations for reporting and future monitoring, including whole-genome sequencing, discussed along with genome-based surveillance limits.	Data infrastructure: Veterinary laboratories employ diverse AST diagnostic techniques, lacking animal-specific breakpoints for certain antimicrobial agents. Discrepancies in laboratory testing methodologies and the absence of incentives for reporting quantitative AMR data further complicate the situation. Notably, EUCAST has yet to establish clinical breakpoints for veterinary pathogens.	Data infrastructure: Antimicrobial susceptibility testing (AST) relies on minimum inhibitory concentration (MIC) to determine isolate susceptibility. Clinical breakpoints, developed by CLSI, guide interpretation for human and veterinary pathogens. Secure databases are crucial for data storage, enabling easy entry, retrieval, flexible reporting, and ad hoc analysis. Compatibility across national a…
Singh-Moodley, Ismail, and Perovic	2018	An overview of antimicrobial resistance surveillance among healthcare-associated pathogens in South Africa	Review	South Africa	Records and Document Review	Human	Review covers AMS programs, IPC in healthcare institutions, and AMR surveillance application, including participation, lab quality control, funding, and personnel capacity.	Capacity: In South Africa, weaknesses in AMR surveillance are linked to a lack of trained microbiologists outside major urban centers. External quality assurance poses challenges for AST testing in Public Health laboratories. Data infrastructure: South Africa lacks a national electronic prescribing system and data linkage among pharmacy, clinical, and laboratory systems. Incomplete and variably r…	Capacity: EARSS highlighted as a successful scalable surveillance program. (12 labs in 1999 to over 900 in 2015). National reference laboratory to provide technical support including training, capacity building and strategy advice is needed. Data infrastructure: Enrolment in GLASS helps with data standardisation. Combination of antimicrobial prescription tracking and laboratory surveillance produ…
Spiteri et al.	2013	The European Gonococcal Antimicrobial Surveillance Programme (Euro-GASP) - A sentinel approach in the European Union (EU)/European Economic Area (EEA)	Article	Europe	Records and Document Review	Human	Article reviews Euro-GASP inputs/outputs, a hybrid surveillance program coordinated by ECDC, reporting gonorrhea trends, guiding guidelines, and response plans.	Data infrastructure: Achieving timely and high-quality data reporting remains a challenge, with only partial success in this regard. While microbiological data is of high quality, concerns linger regarding the epidemiological data. Representativeness: Assessment of representativeness for sentinel laboratories is ongoing. Some Eastern European countries face difficulties in submitting nationally r…	Capacity: High confidence in testing supported by External Quality Assurance (EQA) ensures comparability across laboratories and countries. Gonococcal culture and AST benefit from the Laboratory Training Programme, further enhancing quality. Data infrastructure: Linking susceptibility data with epidemiological information enables informed interventions. Bi-annual reporting of data strengthens pol…
Tornimbene et al.	2018	WHO Global Antimicrobial Resistance Surveillance System early implementation 2016–17	Commentary	Global	Commentary	Human	Commentary outlines WHO GLASS implementation, fostering national AMR surveillance with standardized data. GLASS reports resistance proportions, not always linked to epidemiological information.	Data infrastructure: During the initial enrollment period, significant variations in data completeness and quality of AMR data were observed.	The implementation of GLASS has led to standardized surveillance standards, promoting harmonization of results and showcasing country efforts in combating AMR.

## Sheet: Total Search
Total Searches	1766
Final Searches	643
Duplicates Removed	1123
Final for screening	114

## Sheet: Web of Science
WoS
Results	404

## Sheet: PubMed
PubMed Search
Results	389
Search Terms	(“Antimicrobial Resistance Surveillance” OR “AMR Surveillance” OR “Antibiotic Surveillance” OR “Antibiotic Use Surveillance” OR “Antimicrobial Use Surveillance” OR “AMU Surveillance”) AND (Implement* OR Assess* OR Evaluat* OR Challeng* OR Success*)

## Sheet: EMBASE
EMBASE
Results	537
Search Terms	(‘Antimicrobial Resistance Surveillance’ OR ‘AMR Surveillance’ OR ‘Antibiotic Surveillance’ OR ‘Antibiotic Use Surveillance’ OR ‘Antimicrobial Use Surveillance’ OR ‘AMU Surveillance’) AND (Implement* OR Assess* OR Evaluat* OR Challeng* OR Success*)

## Sheet: Scopus
Scopus
Results	436
Search Terms	(‘Antimicrobial Resistance Surveillance’ OR ‘AMR Surveillance’ OR ‘Antibiotic Surveillance’ OR ‘Antibiotic Use Surveillance’ OR ‘Antimicrobial Use Surveillance’ OR ‘AMU Surveillance’) AND (Implement* OR Assess* OR Evaluat* OR Challeng* OR Success*)

## Sheet: ModelRiskDSN
DSN Files Count:	0
